# Supplementary material for: Physical Therapist-Led Therapeutic Exercise and Mobility in Adult Intensive Care Units: A Scoping Review of Operational Definitions, Dose Progression, Safety, and Documentation
Source: J Clin Med. 2025 Dec 18;14(24):8948. doi: 10.3390/jcm14248948 (PMC12733592; doi:10.3390/jcm14248948)
Supplement: Supplementary file 1 [file jcm-14-08948-s001.zip]

Archive with 2 entries (2 files):
- jcm-4035585-supplementary S2~S4_Revised.pdf
- Supplement 1_PRISMA-ScR Checklist.pdf
